# Supplementary material for: Clinical Characteristics of Patients with Pyogenic Vertebral Osteomyelitis and Concurrent Infections and Their Clinical Outcomes
Source: J Pers Med. 2022 Mar 29;12(4):541. doi: 10.3390/jpm12040541 (PMC9028400; doi:10.3390/jpm12040541)
Supplement: Supplementary file 1 [file jpm-12-00541-s001.zip]

Archive with 1 entries (1 files):
- jpm-1658385-supplementary.pdf
